# Supplementary material for: Growth Hormone Effects on Hypoxia-Induced Neuroinflammation in the Developing Cerebellum
Source: Int J Mol Sci. 2025 Nov 1;26(21):10671. doi: 10.3390/ijms262110671 (PMC12610270; doi:10.3390/ijms262110671)
Supplement: Supplementary file 1 [file ijms-26-10671-s001.zip]

Archive with 1 entries (1 files):
- ijms-3842587-supplementary.pdf
